# Supplementary material for: Syndecans and glycosaminoglycans influence B-cell development and activation
Source: EMBO Rep. 2025 Mar 28;26(9):2435–58. doi: 10.1038/s44319-025-00432-6 (PMC12069707; doi:10.1038/s44319-025-00432-6)
Supplement: Supplementary file 2 — Source data Fig. 1 [file 44319_2025_432_MOESM2_ESM.zip]

Archive with 6 entries (6 files):
- Figure 1B.xlsx
- __MACOSX/._Figure 1B.xlsx
- Figure 1D.xlsx
- __MACOSX/._Figure 1D.xlsx
- Figure 1F.xlsx
- __MACOSX/._Figure 1F.xlsx
