# Supplementary material for: Syndecans and glycosaminoglycans influence B-cell development and activation
Source: EMBO Rep. 2025 Mar 28;26(9):2435–58. doi: 10.1038/s44319-025-00432-6 (PMC12069707; doi:10.1038/s44319-025-00432-6)
Supplement: Supplementary file 2 — Source data Fig. 1 [file 44319_2025_432_MOESM2_ESM.zip › Figure 1D.xlsx]

## Sheet: Sheet1
%CD138+
Immature	Naive	Class-switched	GC	PC
2.29	4.26	18.9	7.27	94.6
2.29	4.12	16.3	9.59	91.3
4.2	3.38	16.7	17	94
2.06	7.39	17.7	7.3	89.8
3.07	4.3	13.5	8.36	88.1
1.85	5.68	16.3	7.31	87.4
3.18	5.85	16.9	15.7	84
2.86	6.43	15.9	15.8	92.8
2.86	6.61	14.5	13.2	85.7
2.68	7.67	18	13.6	90.4
2.38	6.03	15.1	5.68	86.5
3.84	6.48	13.4	30.5	84.4
%SDC4+
Immature	Naive	Class-switched	GC	PC
85.3	89.1	47.1	13.2	5.62
81.3	82.6	39.7	17.3	5.56
78.9	86.9	45.7	15.3	3.95
86.2	87.9	45.1	32.9	7.71
82.7	86.2	33.8	14.6	6.55
85.3	87.2	39.7	26.2	9.09
86.5	89.7	31.2	21.8	5.22
83.3	85.1	40.6	25.1	7.63
86.8	89.3	34.8	22.5	5.94
83.4	86.9	38.5	18.4	6.2
82	81.1	35	37.8	8.27
79	81.9	22.4	19.7	5.16
