# Supplementary material for: Syndecans and glycosaminoglycans influence B-cell development and activation
Source: EMBO Rep. 2025 Mar 28;26(9):2435–58. doi: 10.1038/s44319-025-00432-6 (PMC12069707; doi:10.1038/s44319-025-00432-6)
Supplement: Supplementary file 2 — Source data Fig. 1 [file 44319_2025_432_MOESM2_ESM.zip › Figure 1F.xlsx]

## Sheet: Sheet1
NP binding GC	Total	CD44+CD62L+	CD44+ CD62L-	CD80+PDL2+	CD80-PDL2-
1.92	26.9	29	25.3	23	48.9
1.98	24.4	27.3	20.6	17.5	54.3
1.68	20.1	22.5	17.4	16.2	35.1
2.07	24.8	27.4	20.5	19.4	38.9
