# Supplementary material for: Syndecans and glycosaminoglycans influence B-cell development and activation
Source: EMBO Rep. 2025 Mar 28;26(9):2435–58. doi: 10.1038/s44319-025-00432-6 (PMC12069707; doi:10.1038/s44319-025-00432-6)
Supplement: Supplementary file 3 — Source data Fig. 2 [file 44319_2025_432_MOESM3_ESM.zip]

Archive with 16 entries (16 files):
- Figure 2B.xlsx
- __MACOSX/._Figure 2B.xlsx
- Figure 2C.xlsx
- __MACOSX/._Figure 2C.xlsx
- Figure 2D.xlsx
- __MACOSX/._Figure 2D.xlsx
- Figure 2E.xlsx
- __MACOSX/._Figure 2E.xlsx
- Figure 2F.xlsx
- __MACOSX/._Figure 2F.xlsx
- Figure 2G.xlsx
- __MACOSX/._Figure 2G.xlsx
- Figure 2H.xlsx
- __MACOSX/._Figure 2H.xlsx
- Figure 2I.xlsx
- __MACOSX/._Figure 2I.xlsx
