# Supplementary material for: Syndecans and glycosaminoglycans influence B-cell development and activation
Source: EMBO Rep. 2025 Mar 28;26(9):2435–58. doi: 10.1038/s44319-025-00432-6 (PMC12069707; doi:10.1038/s44319-025-00432-6)
Supplement: Supplementary file 3 — Source data Fig. 2 [file 44319_2025_432_MOESM3_ESM.zip › Figure 2B.xlsx]

## Sheet: Sheet1
Spleen: % CD138+ of BFP- or + ASCs
Sdc1		Sdc4
-	+	-	+
83.3	56	86	88.2
82.1	43.5	83.8	77.2
84.1	41.4	84.8	82.1
83.4	57.6	77.4	73.6
78	28	79.4	72.8
