# Supplementary material for: Syndecans and glycosaminoglycans influence B-cell development and activation
Source: EMBO Rep. 2025 Mar 28;26(9):2435–58. doi: 10.1038/s44319-025-00432-6 (PMC12069707; doi:10.1038/s44319-025-00432-6)
Supplement: Supplementary file 3 — Source data Fig. 2 [file 44319_2025_432_MOESM3_ESM.zip › Figure 2C.xlsx]

## Sheet: Sheet1
Spleen: % Syndecan 4+ of BFP- or + naive B cells
Sdc1		Sdc4
-	+	-	+
93.1	92.7	85.2	41.2
93.3	93	77.6	17
92.4	90	82.8	26.7
89.6	82.7	77	27.7
84.4	49.5	70.4	16
