# Supplementary material for: Syndecans and glycosaminoglycans influence B-cell development and activation
Source: EMBO Rep. 2025 Mar 28;26(9):2435–58. doi: 10.1038/s44319-025-00432-6 (PMC12069707; doi:10.1038/s44319-025-00432-6)
Supplement: Supplementary file 3 — Source data Fig. 2 [file 44319_2025_432_MOESM3_ESM.zip › Figure 2E.xlsx]

## Sheet: Sheet1
Naive	GC	PC
0.511737	0.596244	0.393897
0.560886	0.476015	0.409594
0.789189	0.664865	0.735135
0.410407	0.488688	0.533937
