# Supplementary material for: Syndecans and glycosaminoglycans influence B-cell development and activation
Source: EMBO Rep. 2025 Mar 28;26(9):2435–58. doi: 10.1038/s44319-025-00432-6 (PMC12069707; doi:10.1038/s44319-025-00432-6)
Supplement: Supplementary file 3 — Source data Fig. 2 [file 44319_2025_432_MOESM3_ESM.zip › Figure 2G.xlsx]

## Sheet: Sheet1
Pre-pro	Pro-B	Large pre-B	Small pre-B	Immature	Reirculating
1	0.21865	0.491961	0.900322	1.00643	2.01608
1	0.615108	0.346763	0.284892	0.360432	0.544604
1	0.365363	0.410056	0.347486	0.392179	1.02682
1	0.455319	0.547872	0.243617	0.378191	0.909574
