# Supplementary material for: Syndecans and glycosaminoglycans influence B-cell development and activation
Source: EMBO Rep. 2025 Mar 28;26(9):2435–58. doi: 10.1038/s44319-025-00432-6 (PMC12069707; doi:10.1038/s44319-025-00432-6)
Supplement: Supplementary file 3 — Source data Fig. 2 [file 44319_2025_432_MOESM3_ESM.zip › Figure 2H.xlsx]

## Sheet: Sheet1
Naive	GC	PC
1.80386	3.56913	4.01929
0.52518	0.567626	0.614388
1.03129	1.5419	1.06927
0.87234	0.62234	0.48617
