# Supplementary material for: Syndecans and glycosaminoglycans influence B-cell development and activation
Source: EMBO Rep. 2025 Mar 28;26(9):2435–58. doi: 10.1038/s44319-025-00432-6 (PMC12069707; doi:10.1038/s44319-025-00432-6)
Supplement: Supplementary file 3 — Source data Fig. 2 [file 44319_2025_432_MOESM3_ESM.zip › Figure 2I.xlsx]

## Sheet: Sheet1
Naive	NP-binding GC	NP-binding PC
5.61	11	12.7
7.3	11.9	7.92
9.23	12.9	9.3
16.4	13.4	8.74
