# Supplementary material for: Syndecans and glycosaminoglycans influence B-cell development and activation
Source: EMBO Rep. 2025 Mar 28;26(9):2435–58. doi: 10.1038/s44319-025-00432-6 (PMC12069707; doi:10.1038/s44319-025-00432-6)
Supplement: Supplementary file 4 — Source data Fig. 3 [file 44319_2025_432_MOESM4_ESM.zip]

Archive with 4 entries (4 files):
- Figure 3C.xlsx
- __MACOSX/._Figure 3C.xlsx
- Figure 3D.xlsx
- __MACOSX/._Figure 3D.xlsx
