# Supplementary material for: Syndecans and glycosaminoglycans influence B-cell development and activation
Source: EMBO Rep. 2025 Mar 28;26(9):2435–58. doi: 10.1038/s44319-025-00432-6 (PMC12069707; doi:10.1038/s44319-025-00432-6)
Supplement: Supplementary file 4 — Source data Fig. 3 [file 44319_2025_432_MOESM4_ESM.zip › Figure 3D.xlsx]

## Sheet: Sheet1
Naive	GC	SWHEL
2628	260	1847
2580	282	1402
3040	278	2000
2096	270	1186
