# Supplementary material for: Syndecans and glycosaminoglycans influence B-cell development and activation
Source: EMBO Rep. 2025 Mar 28;26(9):2435–58. doi: 10.1038/s44319-025-00432-6 (PMC12069707; doi:10.1038/s44319-025-00432-6)
Supplement: Supplementary file 5 — Source data Fig. 4 [file 44319_2025_432_MOESM5_ESM.zip › Figure 4A.xlsx]

## Sheet: Sheet1
No antigen
No GAG	Heparin	HS	CS
0.741243	0.681992	0.765453	0.861969
0.83524	0.716882	0.765448	0.806609
0.799406	0.734941	0.795089	0.667693
HEL
No GAG	Heparin	HS	CS
0.15401	1.76488	0.482109	0.539183
0.191923	2.29255	0.594493	0.52806
0.166127	2.04869	0.562905	0.396131
