# Supplementary material for: Syndecans and glycosaminoglycans influence B-cell development and activation
Source: EMBO Rep. 2025 Mar 28;26(9):2435–58. doi: 10.1038/s44319-025-00432-6 (PMC12069707; doi:10.1038/s44319-025-00432-6)
Supplement: Supplementary file 5 — Source data Fig. 4 [file 44319_2025_432_MOESM5_ESM.zip › Figure 4B.xlsx]

## Sheet: Sheet1
B cell number
Division no.
0	No GAG; HEL			Heparin; HEL			Heparan sulfate; HEL			Chondroitin sulfate; HEL
1	0.040906	0.046694	0.042434	0.198858	0.303278	0.204836	0.131177	0.160055	0.147729	0.14236	0.121969	0.093221
2	0.072769	0.084579	0.075885	0.779013	1.07099	0.894237	0.222657	0.283945	0.26801	0.242687	0.241834	0.178312
3	0.035258	0.051257	0.041231	0.638374	0.760307	0.756597	0.107243	0.126975	0.124199	0.128394	0.134193	0.104604
	0.004507	0.008519	0.005939	0.132724	0.141099	0.171402	0.018035	0.020537	0.019828	0.022124	0.026354	0.017701
% of total B cells
Division no.	No GAG; HEL			Heparin; HEL			Heparan sulfate; HEL			Chondroitin sulfate; HEL
0	26.5605	24.3298	25.5429	11.2675	13.2288	9.9984	27.2089	26.9229	26.244	26.4028	23.0975	23.533
1	47.2495	44.0693	45.6788	44.1397	46.716	43.6493	46.1839	47.7625	47.612	45.01	45.7966	45.0135
2	22.8931	26.7071	24.819	36.171	33.1643	36.9308	22.2445	21.3585	22.0639	23.8126	25.4124	26.4065
3	2.92647	4.43854	3.57512	7.52029	6.15469	8.36642	3.74085	3.45454	3.5224	4.10321	4.99063	4.46837
