# Supplementary material for: Syndecans and glycosaminoglycans influence B-cell development and activation
Source: EMBO Rep. 2025 Mar 28;26(9):2435–58. doi: 10.1038/s44319-025-00432-6 (PMC12069707; doi:10.1038/s44319-025-00432-6)
Supplement: Supplementary file 5 — Source data Fig. 4 [file 44319_2025_432_MOESM5_ESM.zip › Figure 4D.xlsx]

## Sheet: Sheet1
B cell number
	No GAG			Heparin			Heparin washed
0	0.380011	0.397912	0.301047	0.654405	0.68446	0.670244	0.561397	0.546365	0.598081
1	1.02857	1.01923	0.762908	2.49787	2.50172	2.49141	2.02883	1.94331	2.14961
2	0.754155	0.746619	0.604008	2.49941	2.47001	2.48538	1.91714	1.91863	2.30743
3	0.270505	0.238686	0.216093	0.841635	0.863015	0.929756	0.680787	0.633598	0.848692
4	0.076915	0.072431	0.058391	0.26784	0.279053	0.267471	0.20535	0.201833	0.275898
% of total B cells
	No GAG			Heparin			Heparin washed
0	14.9949	15.9422	15.364	9.56414	9.93274	9.68563	10.2808	10.28	9.56042
1	40.5864	40.8351	38.935	36.5063	36.3044	36.0031	37.1538	36.5638	34.3619
2	29.7582	29.9131	30.8256	36.5289	35.8443	35.9159	35.1084	36.0995	36.8847
3	10.6739	9.56288	11.0283	12.3005	12.5239	13.4358	12.4672	11.9213	13.5665
4	3.03498	2.90192	2.97997	3.91448	4.04956	3.86519	3.76057	3.79753	4.41028
