# Supplementary material for: Syndecans and glycosaminoglycans influence B-cell development and activation
Source: EMBO Rep. 2025 Mar 28;26(9):2435–58. doi: 10.1038/s44319-025-00432-6 (PMC12069707; doi:10.1038/s44319-025-00432-6)
Supplement: Supplementary file 5 — Source data Fig. 4 [file 44319_2025_432_MOESM5_ESM.zip › Figure 4E.xlsx]

## Sheet: Sheet1
No GAG	Heparin	Heparin washed
961	712	604
931	750	591
950	759	614
