# Supplementary material for: Syndecans and glycosaminoglycans influence B-cell development and activation
Source: EMBO Rep. 2025 Mar 28;26(9):2435–58. doi: 10.1038/s44319-025-00432-6 (PMC12069707; doi:10.1038/s44319-025-00432-6)
Supplement: Supplementary file 5 — Source data Fig. 4 [file 44319_2025_432_MOESM5_ESM.zip › Figure 4F.xlsx]

## Sheet: Sheet1
	Unstim			HEL
No GAG	0.551825	0.522744	0.826873	1.25712	0.215571	0.806331
Heparin	0.964027	0.776303	0.858787	8.21093	6.89387	8.12471
Polybrene	1.06569	0.787362	1.05016	0.34201	0.0372697	0.196656
