# Supplementary material for: Syndecans and glycosaminoglycans influence B-cell development and activation
Source: EMBO Rep. 2025 Mar 28;26(9):2435–58. doi: 10.1038/s44319-025-00432-6 (PMC12069707; doi:10.1038/s44319-025-00432-6)
Supplement: Supplementary file 6 — Source data Fig. 5 [file 44319_2025_432_MOESM6_ESM.zip]

Archive with 6 entries (6 files):
- Figure 5A.xlsx
- __MACOSX/._Figure 5A.xlsx
- Figure 5B.xlsx
- __MACOSX/._Figure 5B.xlsx
- Figure 5C.xlsx
- __MACOSX/._Figure 5C.xlsx
