# Supplementary material for: Syndecans and glycosaminoglycans influence B-cell development and activation
Source: EMBO Rep. 2025 Mar 28;26(9):2435–58. doi: 10.1038/s44319-025-00432-6 (PMC12069707; doi:10.1038/s44319-025-00432-6)
Supplement: Supplementary file 6 — Source data Fig. 5 [file 44319_2025_432_MOESM6_ESM.zip › Figure 5A.xlsx]

## Sheet: Sheet1
	B cells
HEL WT	-	-	+	+
	2.41366	2.55998	0.162549	0.353857
	2.67083	2.80864	0.149259	0.426197
	2.97581	3.36009	0.242991	0.610626
	CD69 MFI (B cells)
HEL WT	-	-	+	+
	112	109	3558	769
	108	109	4286	736
	109	106	3950	814
	% SDC4+ (B cells)
HEL WT	-	-	+	+
	86.7	86	34.7	48.5
	86.5	85.9	35.9	51.6
	86.7	86.2	34.4	50.9
