# Supplementary material for: Syndecans and glycosaminoglycans influence B-cell development and activation
Source: EMBO Rep. 2025 Mar 28;26(9):2435–58. doi: 10.1038/s44319-025-00432-6 (PMC12069707; doi:10.1038/s44319-025-00432-6)
Supplement: Supplementary file 6 — Source data Fig. 5 [file 44319_2025_432_MOESM6_ESM.zip › Figure 5B.xlsx]

## Sheet: Sheet1
	B cells
HEL 3x	-	-	+	+
	3.49731	3.7288	3.5982	4.50063
	2.16678	5.92524	3.1752	3.23556
	3.63405	3.69076	2.94694	3.2988
	CD69 MFI (B cells)
HEL 3x	-	-	+	+
	98.7	97.9	190	259
	103	96.3	234	295
	100	97.9	210	282
	% SDC4+ (B cells)
HEL 3x	-	-	+	+
	90.6	90.4	80.8	81.4
	91.1	91.2	82.9	81.1
	90.5	91.4	79.5	84.9
