# Supplementary material for: Syndecans and glycosaminoglycans influence B-cell development and activation
Source: EMBO Rep. 2025 Mar 28;26(9):2435–58. doi: 10.1038/s44319-025-00432-6 (PMC12069707; doi:10.1038/s44319-025-00432-6)
Supplement: Supplementary file 6 — Source data Fig. 5 [file 44319_2025_432_MOESM6_ESM.zip › Figure 5C.xlsx]

## Sheet: Sheet1
BFP	-	+	-	+	-	+
	3	5.27	4.22	9.29	4.04	8.43
	2.5	6.21	5.19	11.2	4.43	9.52
	2.71	4.07	8.26	13.3	5.07	7.44
	3.22	5.3	4.68	7.8	5.88	8.29
