# Supplementary material for: Syndecans and glycosaminoglycans influence B-cell development and activation
Source: EMBO Rep. 2025 Mar 28;26(9):2435–58. doi: 10.1038/s44319-025-00432-6 (PMC12069707; doi:10.1038/s44319-025-00432-6)
Supplement: Supplementary file 7 — Figure EV4-6 Source Data [file 44319_2025_432_MOESM7_ESM.zip]

Archive with 30 entries (30 files):
- Figure EV4C.xlsx
- __MACOSX/._Figure EV4C.xlsx
- Figure EV4D.xlsx
- __MACOSX/._Figure EV4D.xlsx
- Figure EV4E.xlsx
- __MACOSX/._Figure EV4E.xlsx
- Figure EV4F.xlsx
- __MACOSX/._Figure EV4F.xlsx
- Figure EV5B.xlsx
- __MACOSX/._Figure EV5B.xlsx
- Figure EV5C.xlsx
- __MACOSX/._Figure EV5C.xlsx
- Figure EV6A.xlsx
- __MACOSX/._Figure EV6A.xlsx
- Figure EV6B.xlsx
- __MACOSX/._Figure EV6B.xlsx
- Figure EV6C.xlsx
- __MACOSX/._Figure EV6C.xlsx
- Figure EV6D.xlsx
- __MACOSX/._Figure EV6D.xlsx
- Figure EV6E.xlsx
- __MACOSX/._Figure EV6E.xlsx
- Figure EV6F.xlsx
- __MACOSX/._Figure EV6F.xlsx
- Figure EV6G.xlsx
- __MACOSX/._Figure EV6G.xlsx
- Figure EV6H.xlsx
- __MACOSX/._Figure EV6H.xlsx
- Figure EV6I.xlsx
- __MACOSX/._Figure EV6I.xlsx
