# Supplementary material for: Syndecans and glycosaminoglycans influence B-cell development and activation
Source: EMBO Rep. 2025 Mar 28;26(9):2435–58. doi: 10.1038/s44319-025-00432-6 (PMC12069707; doi:10.1038/s44319-025-00432-6)
Supplement: Supplementary file 7 — Figure EV4-6 Source Data [file 44319_2025_432_MOESM7_ESM.zip › Figure EV4C.xlsx]

## Sheet: Sheet1
day	0	4	8
	148680	73544	24847200
	113760	73542	16095200
	1773100	3598850	7714160
	652500	1255320	4475520
	386460	1044900	2467400
	360144	2084640	5285440
	62012	2063880	4018560
	403500	717725	1234900
