# Supplementary material for: Syndecans and glycosaminoglycans influence B-cell development and activation
Source: EMBO Rep. 2025 Mar 28;26(9):2435–58. doi: 10.1038/s44319-025-00432-6 (PMC12069707; doi:10.1038/s44319-025-00432-6)
Supplement: Supplementary file 7 — Figure EV4-6 Source Data [file 44319_2025_432_MOESM7_ESM.zip › Figure EV4D.xlsx]

## Sheet: Sheet1
	day0								day4								day8
Pre-pro B	12.5472	20.0342	14.3275	16.6168	15.9551	19.4993	15.969	19.5051	3.47368	1.4375	0.354691	0.48583	0.231788	0.538556	0.780822	0.411125	2.93722	2.5832	0.578778	0.570506	1.04235	0.943796	0.761589	0.475185
Pro	9.62264	6.67808	11.6959	12.1257	16.0112	9.88142	11.0078	7.13246	0	0	1.47597	0.0809717	2.19647	0.783354	0.452055	0.604595	3.08296	4.53249	0.34298	0.073197	0.173724	0.328738	0.0772627	0.295671
large pre	6.88679	7.02055	15.9357	13.9222	12.9213	18.0501	14.8837	14.7016	63.6842	75	41.8764	32.1188	44.8124	32.3133	36.0274	43.289	77.0179	70.206	13.7192	49.085	1.72638	37.2216	54.3046	30.7286
small pre	50.0943	44.6918	33.7719	34.5808	30.2809	32.4111	32.7132	35.3712	17.2632	10.6875	44.508	54.5209	42.6049	54.1004	50.8219	45.2237	4.98879	8.73217	68.2744	37.2443	72.8556	50.1591	33.8852	56.811
immature	17.1698	16.4384	16.9591	15.2695	17.4719	13.9657	18.6047	16.885	5.15789	1	6.65904	7.84076	5.1766	7.42962	6.89041	6.10641	4.08072	5.49921	12.1115	6.8676	16.9381	5.60976	5.59603	6.37804
