# Supplementary material for: Syndecans and glycosaminoglycans influence B-cell development and activation
Source: EMBO Rep. 2025 Mar 28;26(9):2435–58. doi: 10.1038/s44319-025-00432-6 (PMC12069707; doi:10.1038/s44319-025-00432-6)
Supplement: Supplementary file 7 — Figure EV4-6 Source Data [file 44319_2025_432_MOESM7_ESM.zip › Figure EV4E.xlsx]

## Sheet: Sheet1
	day0				day4				day8
Pre-pro B	1	1	1	1
Pro	0.5	0.798561	1.35961	0.628141	0.443243	0.669065	1.47291	0.58794
large pre	0.558559	0.769784	1.34483	0.562814	0.255856	0.553957	1.09852	0.334673	0.0486487	0.507194	0.852217	0.161307
small pre	0.147748	0.571942	0.660099	0.224121	0.0882883	0.359712	0.753695	0.354774	0.0175676	0.321583	0.655172	0.170352
immature	0.307207	0.582734	0.689655	0.478894	0.201351	0.431655	0.773399	0.421608	0.0581081	0.264388	0.862069	0.281407
