# Supplementary material for: Syndecans and glycosaminoglycans influence B-cell development and activation
Source: EMBO Rep. 2025 Mar 28;26(9):2435–58. doi: 10.1038/s44319-025-00432-6 (PMC12069707; doi:10.1038/s44319-025-00432-6)
Supplement: Supplementary file 7 — Figure EV4-6 Source Data [file 44319_2025_432_MOESM7_ESM.zip › Figure EV5B.xlsx]

## Sheet: Sheet1
CTV % CD138+ HEL
	Media only			IL-4			IL-21			anti-CD40
0	47.7	48	47.1	9.95	9.26	10.7	72.5	69.8	70.1	11.3	11.3	12.8
1	43.7	44	42.4	13	12	14.3	72.2	71.5	70	6.9	6.98	8.1
2	25.6	25.5	23.2	11.2	10.9	13.3	53.8	54.2	53.1	3.23	3.33	4.1
3	10.6	11	9.52	8.66	8.49	10.8	32.7	39.8	41.6	1.54	1.71	1.83
4	7.63	5.49	9.02	6.31	7.18	6.58	29.5	36.1	29	1.08	0.95	1.18
CTV % Sdc4+ HEL	Media only			IL-4			IL-21			anti-CD40
0	48.9	48	51.5	80.3	79	79.1	76.8	76	77.9	75.8	75.6	76.2
1	25.2	26.8	29.7	67.6	67.8	67.8	50	51.2	53.2	68.5	68.7	68
2	16.2	17.8	19.8	53.2	52.7	55	20.6	20.6	22.4	63.1	62.1	60.2
3	9.64	14	13.4	38.9	36.8	40.2	10.9	12.7	12.8	56.1	55.9	55.4
4	7.63	9.7	13.5	33.2	31.1	36.8	18.9	14.8	13.6	50.9	50.2	49.4
