# Supplementary material for: Syndecans and glycosaminoglycans influence B-cell development and activation
Source: EMBO Rep. 2025 Mar 28;26(9):2435–58. doi: 10.1038/s44319-025-00432-6 (PMC12069707; doi:10.1038/s44319-025-00432-6)
Supplement: Supplementary file 7 — Figure EV4-6 Source Data [file 44319_2025_432_MOESM7_ESM.zip › Figure EV5C.xlsx]

## Sheet: Sheet1
% CD138+
	Media only			IL-4			IL-21			anti-CD40
0	13.4	14	14	0.44	0.26	0.28	4.31	4.69	4.1	1.7	1.25	1.55
1	11.7	7.5	12.4	0.56	0	1.54	13.1	2.14	9.77	1.37	1.17	1
2	22.5	11.9	9.09	0	10.3	5.94	17.6	9.09	14.7	2.23	2.17	2.28
3	8.33	2.94	6.67	1.54	1.96	7.87	0	11.8	0	3.9	3.92	3.86
4	16.7	16.7	22.5	31	17.2	21.3	0	10.5	6.25	13	15.6	9.7
% SDC4+
	Media only			IL-4			IL-21			anti-CD40
0	96.1	96.4	96.3	97.5	97.6	97.8	97.3	97.3	97	98.8	98.8	98.9
1	83.1	80	90.1	87	84.9	88.5	83.6	82.1	75.2	96	97	97.2
2	90	85.7	86.4	93.8	98.3	94.1	76.5	92.7	88.2	96.1	97.2	96.9
3	95.8	100	90	93.8	100	96.6	83.3	82.4	100	96.7	97.9	97.1
4	87.5	95.8	95	91.7	96.6	95.4	66.7	84.2	93.8	96.9	96.5	96.2
