# Supplementary material for: Syndecans and glycosaminoglycans influence B-cell development and activation
Source: EMBO Rep. 2025 Mar 28;26(9):2435–58. doi: 10.1038/s44319-025-00432-6 (PMC12069707; doi:10.1038/s44319-025-00432-6)
Supplement: Supplementary file 7 — Figure EV4-6 Source Data [file 44319_2025_432_MOESM7_ESM.zip › Figure EV6A.xlsx]

## Sheet: Sheet1
Unstim	anti-CD40 + IL-4	Heparin
1.66783	4.19555	5.8997
2.09296	4.08289	6.44826
1.11503	2.04583	2.65082
