# Supplementary material for: Syndecans and glycosaminoglycans influence B-cell development and activation
Source: EMBO Rep. 2025 Mar 28;26(9):2435–58. doi: 10.1038/s44319-025-00432-6 (PMC12069707; doi:10.1038/s44319-025-00432-6)
Supplement: Supplementary file 7 — Figure EV4-6 Source Data [file 44319_2025_432_MOESM7_ESM.zip › Figure EV6B.xlsx]

## Sheet: Sheet1
B cells	Unstim			anti-CD40 + IL-4			Heparin
0	1.42489	1.872	0.89765	2.31664	2.30728	1.18335	1.83567	2.39045	0.963241
1	0.08426	0.079411	0.059673	0.45172	0.424541	0.188901	0.717736	0.798876	0.318065
2	0.061233	0.059855	0.060999	0.390449	0.374787	0.18267	1.29957	1.37077	0.546926
3	0.054952	0.046986	0.055411	0.421677	0.387135	0.189552	1.38655	1.33066	0.592317
4	0.029936	0.020488	0.025479	0.316365	0.302335	0.150675	0.530188	0.45683	0.193843
5	0.009525	0.010159	0.009756	0.187364	0.181401	0.097008	0.104407	0.080118	0.029375
6	0.001465	0.001439	0.003126	0.095943	0.087977	0.044737	0.01479	0.01051	0.003236
% of total B cells
B cells	Unstim			anti-CD40 + IL-4			Heparin
0	85.4337	89.4426	80.5046	55.2165	56.511	57.8423	31.1147	37.0712	36.3375
1	5.05209	3.79419	5.35168	10.7666	10.398	9.2335	12.1656	12.389	11.9987
2	3.67139	2.8598	5.47061	9.30626	9.17945	8.9289	22.0277	21.2579	20.6323
3	3.29484	2.24496	4.96942	10.0506	9.48188	9.26532	23.502	20.636	22.3447
4	1.7949	0.978885	2.28508	7.54049	7.40494	7.36498	8.98669	7.08454	7.31257
5	0.571106	0.485398	0.874958	4.46577	4.44296	4.74177	1.7697	1.24248	1.10816
6	0.087862	0.068765	0.280326	2.28679	2.15477	2.18676	0.250684	0.162995	0.122085
