# Supplementary material for: Syndecans and glycosaminoglycans influence B-cell development and activation
Source: EMBO Rep. 2025 Mar 28;26(9):2435–58. doi: 10.1038/s44319-025-00432-6 (PMC12069707; doi:10.1038/s44319-025-00432-6)
Supplement: Supplementary file 7 — Figure EV4-6 Source Data [file 44319_2025_432_MOESM7_ESM.zip › Figure EV6C.xlsx]

## Sheet: Sheet1
	Unstim			anti-CD40			Heparin
0	1.7116	0.710022	2.00485	8.52106	9.35262	10.2808	1.80733	2.42209	3.25637
1	10.559	7.14286	20.6349	37.4826	41.7862	38.5417	5.9256	9.39411	14.3491
2	15.8974	10.0424	35.8696	52.6465	57.3689	53.3178	7.51107	12.2881	17.7818
3	17.7143	15.1351	41.1966	66.3031	69.5213	62.1936	9.43842	13.2266	18.0022
4	17.4825	15.2893	49.8141	76.175	78.2425	71.3793	8.5193	11.3623	15.6678
5	9.89011	5	56.3107	76.4031	77.6132	72.1519	7.96325	9.89643	8.75706
6	7.14286	0	72.7273	76.3411	73.6185	59.5238	5.94595	5.26316	12.8205
