# Supplementary material for: Syndecans and glycosaminoglycans influence B-cell development and activation
Source: EMBO Rep. 2025 Mar 28;26(9):2435–58. doi: 10.1038/s44319-025-00432-6 (PMC12069707; doi:10.1038/s44319-025-00432-6)
Supplement: Supplementary file 7 — Figure EV4-6 Source Data [file 44319_2025_432_MOESM7_ESM.zip › Figure EV6D.xlsx]

## Sheet: Sheet1
B cells
Division no.	No GAG; Unstim			Heparin; Unstim			Heparan sulfate; Unstim			Chondroitin sulfate; Unstim
0	0.722717	0.814866	0.776488	0.660575	0.696427	0.711448	0.743566	0.743458	0.773069	0.839102	0.782965	0.64868
1	0.015055	0.016235	0.018567	0.018052	0.016083	0.019577	0.017449	0.018066	0.018311	0.019284	0.01934	0.01625
2	0.00119	0.001789	0.001936	0.001255	0.001867	0.00152	0.001745	0.001308	0.001526	0.000984	0.001634	0.000989
3	0.000372	8.01e-05	0.000212	0.000326	0.000435	0.000412	0.00059	0.000296	0.000316	0.000281	0.000409	0.000254
% of total B cells
Division no.	No GAG; Unstim			Heparin; Unstim			Heparan sulfate; Unstim			Chondroitin sulfate; Unstim
0	97.5006	97.5607	97.1332	96.8597	97.1466	96.8035	97.1406	97.1272	97.2304	97.3471	97.0688	97.1524
1	2.03098	1.94373	2.32265	2.64698	2.24346	2.66377	2.27951	2.36015	2.30303	2.23726	2.39768	2.43375
2	0.160605	0.214194	0.242219	0.184074	0.26037	0.206793	0.227951	0.170885	0.19192	0.114104	0.202621	0.148075
3	0.050189	0.009591	0.026545	0.047859	0.060634	0.056079	0.077101	0.038691	0.039707	0.032601	0.050655	0.037968
