# Supplementary material for: Syndecans and glycosaminoglycans influence B-cell development and activation
Source: EMBO Rep. 2025 Mar 28;26(9):2435–58. doi: 10.1038/s44319-025-00432-6 (PMC12069707; doi:10.1038/s44319-025-00432-6)
Supplement: Supplementary file 7 — Figure EV4-6 Source Data [file 44319_2025_432_MOESM7_ESM.zip › Figure EV6E.xlsx]

## Sheet: Sheet1
Total B cells
	No GAG			Heparin			Heparin washed
0	2.2502	2.55091	2.71451	2.52205	2.4687	2.64337	2.42033	2.82819	2.11933
1	0.024081	0.024688	0.033767	0.019444	0.025937	0.027757	0.022027	0.027957	0.017261
2	0.01251	0.012961	0.012279	0.014758	0.015188	0.012887	0.011619	0.013123	0.010877
3	0.007506	0.010492	0.008372	0.009839	0.008646	0.009418	0.00944	0.009129	0.009222
4	0.007506	0.007406	0.011163	0.011479	0.012151	0.00917	0.007262	0.008273	0.005675
% of total B ells
	Media only			Heparin			Heparin washed
0	97.6918	97.7878	97.5529	97.7838	97.4901	97.7725	97.8759	97.8677	97.9242
1	1.04548	0.94641	1.21352	0.75386	1.02427	1.02668	0.89076	0.967423	0.797553
2	0.543109	0.496865	0.44128	0.572207	0.599797	0.476671	0.469851	0.454097	0.502567
3	0.325866	0.402224	0.300873	0.381471	0.341423	0.348336	0.381754	0.315893	0.42609
4	0.325866	0.283923	0.401163	0.44505	0.479838	0.339169	0.293657	0.286278	0.262209
