# Supplementary material for: Syndecans and glycosaminoglycans influence B-cell development and activation
Source: EMBO Rep. 2025 Mar 28;26(9):2435–58. doi: 10.1038/s44319-025-00432-6 (PMC12069707; doi:10.1038/s44319-025-00432-6)
Supplement: Supplementary file 7 — Figure EV4-6 Source Data [file 44319_2025_432_MOESM7_ESM.zip › Figure EV6F.xlsx]

## Sheet: Sheet1
Cell division peak	+HEL		+HEL +heparin		+HEL +heparin + 0.05 ug polybrene		+HEL +heparin + 0.5 ug polybrene		+HEL +heparin + 5 ug polybrene		+HEL +heparin + 50 ug polybrene
0	593.296	786.194	2655.14	2563.31	2135.55	3007.49	582.672	999.505	81.4304	122.479	0	3.44124
1	620.764	818.067	12675.9	10947.5	7852.14	12216.8	1730.36	4451.4	29.611	80.4864	0	3.44124
2	192.272	347.059	5840.57	5420.33	2153.71	4937.03	674.488	3259.55	3.70138	3.49941	4.10221	0
3	49.4413	49.5798	804.587	1007.01	366.821	833.618	81.221	546.121	0*	0*	0*	0*
									* values set to 1 to allow display on log axis.
