# Supplementary material for: Syndecans and glycosaminoglycans influence B-cell development and activation
Source: EMBO Rep. 2025 Mar 28;26(9):2435–58. doi: 10.1038/s44319-025-00432-6 (PMC12069707; doi:10.1038/s44319-025-00432-6)
Supplement: Supplementary file 7 — Figure EV4-6 Source Data [file 44319_2025_432_MOESM7_ESM.zip › Figure EV6G.xlsx]

## Sheet: Sheet1
	unstimulated		Anti-IgK/L only (30 mins)		Rapamycin then Anti-IgK/L(30 mins)
	6977		11357		7334
	4311		12611		6789
