# Supplementary material for: Syndecans and glycosaminoglycans influence B-cell development and activation
Source: EMBO Rep. 2025 Mar 28;26(9):2435–58. doi: 10.1038/s44319-025-00432-6 (PMC12069707; doi:10.1038/s44319-025-00432-6)
Supplement: Supplementary file 7 — Figure EV4-6 Source Data [file 44319_2025_432_MOESM7_ESM.zip › Figure EV6H.xlsx]

## Sheet: Sheet1
	BFP-						BFP+
unstimulated	3336.5	2724	1811.5				4325	3186	2935.5
5 min	5607	6820.5	6189				4888.5	4088	6708
30 min	5313	4611.5	4069.5				5019.5	4249	4694.5
