# Supplementary material for: Syndecans and glycosaminoglycans influence B-cell development and activation
Source: EMBO Rep. 2025 Mar 28;26(9):2435–58. doi: 10.1038/s44319-025-00432-6 (PMC12069707; doi:10.1038/s44319-025-00432-6)
Supplement: Supplementary file 7 — Figure EV4-6 Source Data [file 44319_2025_432_MOESM7_ESM.zip › Figure EV6I.xlsx]

## Sheet: Sheet1
	BFP-						BFP+
unstimulated	4594	4775	3399.5	3903.5			4522.5	4614.5	3801	3202
5 min	8463	8413	8368.5	7096			7271.5	7842	8599	7741
30 min	6985.5	6702.5	6477.5	6099.5			6676	7078	7247.5	6776
